# Supplementary material for: Impact of Antimicrobial Mouthwash on Outcomes of Er: YAG Laser Versus Scalpel Frenectomy: A Retrospective Longitudinal Cohort Study
Source: J Clin Med. 2026 Mar 21;15(6):2419. doi: 10.3390/jcm15062419 (PMC13026365; doi:10.3390/jcm15062419)
Supplement: Supplementary file 1 [file jcm-15-02419-s001.zip]

Archive with 2 entries (2 files):
- jcm-4186295-supplementary STORBE.pdf
- jcm-4186295-supplementary tables.pdf
